# Supplementary material for: Triac Treatment Prevents Neurodevelopmental and Locomotor Impairments in Thyroid Hormone Transporter Mct8/Oatp1c1 Deficient Mice
Source: Int J Mol Sci. 2023 Feb 9;24(4):3452. doi: 10.3390/ijms24043452 (PMC9966820; doi:10.3390/ijms24043452)
Supplement: Supplementary file 1 [file ijms-24-03452-s001.zip]

Archive with 1 entries (1 files):
- ijms-2116104-Supplementary Figure S1.pdf
